# Supplementary material for: Mobile Vaccination Teams for Improving Vaccination Coverage in the Kyrgyz Republic: Results of a National Health System-Strengthening Project during the First Two Years of the COVID-19 Pandemic
Source: Children (Basel). 2023 Oct 12;10(10):1681. doi: 10.3390/children10101681 (PMC10605049; doi:10.3390/children10101681)
Supplement: Supplementary file 1 [file children-10-01681-s001.zip]

Archive with 1 entries (1 files):
- children-2620206-supplementary.pdf
